# Supplementary material for: The Photosynthetic Efficiency and Carbohydrates Responses of Six Edamame (Glycine max. L. Merrill) Cultivars under Drought Stress
Source: Plants (Basel). 2022 Jan 31;11(3):394. doi: 10.3390/plants11030394 (PMC8840725; doi:10.3390/plants11030394)
Supplement: Supplementary file 1 [file plants-11-00394-s001.zip]

Archive with 1 entries (1 files):
- plants-1533767-supplementary.pdf
